# Supplementary material for: Predictive Role of Venous Drainage and Lesion Margins in Bronchopulmonary Sequestration Classification
Source: J Clin Med. 2025 Apr 27;14(9):3018. doi: 10.3390/jcm14093018 (PMC12072680; doi:10.3390/jcm14093018)
Supplement: Supplementary file 1 [file jcm-14-03018-s001.zip]

Archive with 1 entries (1 files):
- jcm-3590382-supplementary.xlsx
