# Supplementary material for: Predictive Role of Venous Drainage and Lesion Margins in Bronchopulmonary Sequestration Classification
Source: J Clin Med. 2025 Apr 27;14(9):3018. doi: 10.3390/jcm14093018 (PMC12072680; doi:10.3390/jcm14093018)
Supplement: Supplementary file 1 [file jcm-14-03018-s001.zip › jcm-3590382-supplementary.xlsx]

## Sheet: Foglio1
età (g)	età (m)	sesso	diagnosi	sede	interv	note operatorie	TEMPO OPERATORIO	TC preop	tc data	DRENAGGIO VENOSO TC PRE-OP	DRENAGGIO VENOSO INTRAOP	Drenaggio venoso	ds	sn	Art	sistemic ven	pulmonary ve	sharp margins	LLL	solid	cyst	hyperinflation	intralobar	extralobar	età TC (g)	età TC (m)	RM
205	6.83333	M	SI	Inf	Lobectomia		190	1		VPI sx	Non descritto	Polmonare
132	4.4	M	SI	Inf	Lobectomia		180	1		VPI dx	VPI dx	Polmonare	1		aorta		1			1	1		1
226	7.53333	M	SE	Inf	Sequestrectomia		75	1		VS (non specificato)	Vaso non specificato	Sistemica		1	aorta	1		1	1	1	0			1
187	6.23333	M	SI	Inf	Lobectomia		130	1		VPI sx	VPI sx	Polmonare		1	aorta		1		1	1		1	1
139	4.63333	M	SI	Inf	Lobectomia		150	1		VPI sx	VPI sx	Polmonare		1	aorta		1	1	1	1		1	1
168	5.6	M	SI	Inf	Resezione atipica		90	1		non descritta vascolarizzazione di alcun tipo a TC, a RMN solo arteriosa, ma sospetto di neuroblastoma	Non descritto	Sistemica	1		tripode	1		1		1				1
170	5.66667	F	SI	Inf	Lobectomia		145	1		VP sx	Vaso venoso non specificato	Polmonare		1	tripode		1		1	1		1	1
280	9.33333	M	SI	Inf	Lobectomia		210	1	42269	VPI sx (non escludibile anche un'efferenza sistemica a vasi pre-vertebrali)	Vena a origine sottodiaframmatica	Polmonare		1	aorta		1		1	1		1	1		144	4.8	1
139	4.63333	M	SE	Inf	Sequestrectomia		125	1	42425	VPI sx	Vaso venoso non specificato	Sistemica		1	aorta	1		1	1	1				1	7	0.233333	1
160	5.33333	F	SI	Inf	Lobectomia		285	1	42635	VPI sx	VPI sx	Polmonare		1	tripode		1		1	1		1	1		112	3.73333	1
186	6.2	F	SE	Inf	Lobectomia		125	1	42754	non descritto	Non descritto	Sistemica		1	aorta	1		1	1	1				1	147	4.9	1
34	1.13333	F	SE	Inf	Sequestrectomia extralobare + chiusura vaso arterioso anomalo		65	1	42779	VPI dx	Non descritto	Polmonare	1	1	aorta		Ds 1, sn circolo venoso controlaterale	sn	sn	sn			1		9	0.3	1
198	6.6	F	SI	Inf	Lobectomia		210	1	42929	VPI sx	VPI sx	Polmonare		1	aorta		1		1	1		1	1		117	3.9	1
116	3.86667	M	SI	Inf	Lobectomia		160	1	43013	VPI sx	Vena che aggetta in VPI sx	Polmonare		1	aorta		1		1	1		1	1		112	3.73333	1
221	7.36667	F	SE	Inf	Sequestrectomia		79	1		non visualizzabile	Non descritto	Sistemica		1	tripode	1		1	1	1				1			1
227	7.56667	F	SI	Inf	Lobectomia		180	1		VPI sx	VPI sx	Polmonare		1	aorta		1		1	1		1	1				1
164	5.46667	F	SI	Inf	Lobectomia		110	1	43272	VPI sx	VPI sx	Polmonare		1	aorta		1		1	1			1		159	5.3	0
157	5.23333	M	SI	Inf	Lobectomia		85	1	43279	VPI dx + VPI sx (due sequestri?)	VPI dx	Polmonare	1	1	aorta		1		1	1			1		75	2.5	1
233	7.76667	M	SE	Inf	Sequestrectomia extralobare + chiusura vaso arterioso anomalo	esiti laser fetale	60	1	43356	non visualizzabile	Non descritto	na		1	no vaso			1				1	1		187	6.23333	1
147	4.9	M	SE	Inf	Sequestrectomia	esiti laser fetale	95	1	43424	non visualizzabile	Non descritto	na		1	no vaso			1				1	1		141	4.7	1
234	7.8	F	SE	Inf	Sequestrectomia		60	1		VS (vena azygos)	Vena sistemica (che si dirige verso il mediastino posteriore)	Sistemica		1	aorta	1		1	1	1				1			1
179	5.96667	F	SI	Inf	Lobectomia		109			VPI sx	VPI sx	Polmonare		1	aorta		1		1	1	1	1	1
157	5.23333	F	SE	Inf	Sequestrectomia		65			VPI sx	Vaso venoso (forse diretto in VPI sx)	Polmonare		1	aorta		1	1	1					1
1	0.0333333	M	SE	Inf	Sequestrectomia	CDH	130	0		non ha fatto TC, perché era sequestro in CDH	Non descritto	na															1
207	6.9	F	SE	Inf	Sequestrectomia		80			VS (vena azygos)	Vena sistemica (che si dirige verso il mediastino posteriore)	Sistemica		1	aorta	1		1	1	1	0	0		1
167	5.56667	M	SI	Inf	Lobectomia		120	1		VS (vena mesenterica inferiore destra)	VPI dx	Polmonare	1		aorta		1				1	1	1
209	6.96667	F	SI	Inf	Lobectomia		90			VPI sx	VPI sx	Polmonare		1	aorta		1		1	1		1	1
197	6.56667	F	SI	Inf	Lobectomia		85			VPI sx	VPI sx	Polmonare		1	aorta		1		1		1	1	1
3	0.1	F	SE	Inf	Sequestrectomia	laparotomia per CDH	120			non ha fatto TC, perché era sequestro in CDH	Non descritto	na
285	9.5	M	SI	Inf	Lobectomia		130	1		SI inf dx - VICENZA (manca TC)	VPI dx	Polmonare
217	7.23333	F	SI	Inf	Lobectomia	minimo spillage B6 chiuso con Hem-o-lok	85			VPI sx	VPI sx	Polmonare		1	aorta addo		1		1	1		1	1
151	5.03333	M	SI	Inf	Lobectomia	scissura fusa, arteria sistemica grossa	230			VPI dx	Vena che aggetta in VPI dx	Polmonare	1		aorta		1			1		1	1
175	5.83333	M	SI	Inf	Lobectomia	piccola perdita aerea bronco apicale per scarsa tenuta stapler, chiuso con clip metallica	135			VP sx	VPI sx	Polmonare		1	aorta		1		1	1		1	1
208	6.93333	F	SI	Inf	Lobectomia	Hem-o-lok che si rompe, Stapler Just-Right non chiude, anatomia bella, no problemi chir	75	1		VP dx	VPI dx	Polmonare	1		aorta		1			1	1	1	1				1
221	7.36667	F	SE	Inf	Sequestrectomia	sequestro intralobare sinistro	140			non descritto	2 vasi venosi a livello diaframmatico	Sistemica		1	tripode	1		1	1					1
166	5.53333	F	SI	Inf	Lobectomia	anatomia bella	240			non descritto	Vena che aggetta in VPI sx	Polmonare		1	aorta		1		1	1	1	1	1
114	3.8	F	SE	Inf	Sequestrectomia	sequestro grosso	45			non descritto	Non descritto	Sistemica	1		aorta	1		1		1				1
	0	M	SI	Inf	Lobectomia	pregresse infezioni, vasi corti e biforcazione prossimale	180			VPI dx	VPI dx	Polmonare	1		tripode		1			1		1	1
168	5.6	F	SE	Inf	Sequestrectomia	intradiaframmatico + ernia diaframmatica (fondo gastrico): sutura diaframma	120			VS (vena surrenalica dx)	Vaso venoso sottodiaframmatico	Sistemica		1	aorta	1		1	1	1				1
175	5.83333	M	SE	Inf	Sequestrectomia		68			VS (strutture filiformi verso vasi epidiaframmatici)	2 vasi venosi sistemici	Sistemica		1	aorta	1		1	1	1				1
113	3.76667	M	SI	Inf	Lobectomia	Doppio vaso aortico toracico	180	1	45250	VPI sin	VPI sin	Polmonare													92	3.06667	1
